# Supplementary material for: Folate Receptor Targeted Photodynamic Therapy: A Novel Way to Stimulate Anti-Tumor Immune Response in Intraperitoneal Ovarian Cancer
Source: Int J Mol Sci. 2023 Jul 10;24(14):11288. doi: 10.3390/ijms241411288 (PMC10378870; doi:10.3390/ijms241411288)
Supplement: Supplementary file 1 [file ijms-24-11288-s001.zip]

Archive with 1 entries (1 files):
- ijms-2305636-supplementary.pdf
